# Supplementary material for: Deep learning model for fully automated breast cancer detection system from thermograms
Source: PLoS One. 2022 Jan 14;17(1):e0262349. doi: 10.1371/journal.pone.0262349 (PMC8759675; doi:10.1371/journal.pone.0262349)
Supplement: S1 Table — (XLSX) [file pone.0262349.s001.xlsx]

## Sheet: Sheet1
	Specificity	Sensitivity	Accuracy	Testing data
	100	100	100	0.05
	88	90	89	0.1
	98.67	100	99.33	0.15
	98	100	99	0.2
	98	100	99	0.25
	93.33	100	96.67	0.3
	93.7	100	96.8	0.35
	89	78	83.5	0.4
